# Supplementary material for: A Multi-Omics View of Maize’s (Zea mays L.) Response to Low Temperatures During the Seedling Stage
Source: Int J Mol Sci. 2024 Nov 15;25(22):12273. doi: 10.3390/ijms252212273 (PMC11595045; doi:10.3390/ijms252212273)
Supplement: Supplementary file 1 [file ijms-25-12273-s001.zip]

Archive with 1 entries (1 files):
- ijms-3259266-supplementary.pdf
